# Supplementary material for: A small-molecule inhibitor of BCL10-MALT1 interaction abrogates progression of diffuse large B cell lymphoma
Source: J Clin Invest. 2025 Apr 15;135(8):e164573. doi: 10.1172/JCI164573 (PMC11996864; doi:10.1172/JCI164573)
Supplement: Supporting data values [file jci-135-164573-s325.xlsx]

## Sheet: Fig. 2B
	DMSO						M1i-124						C260-1522						C519-2094						C741-0547						A0070495						C200-2344						C260-1268
% Apoptotic cells	28.98	27.74	30.5	27.95	31.3	28.4	77.4	72.4	73.5	84.2	72.1	76.6	26.92	28.9	30.7	25.67	27.3	28.61	26.2	28.76	31.4	27.78	29.86	29.7	24.52	28.81	29.9	22.9	29.6	27.88	26.57	25.24	27.15	24.86	28.1	30.03	30.77	21.93	32.7	29.22	31.4	30.8	25.11	15.4	27.49	22.05	16.35	27.34

## Sheet: Fig. 2C
	DMSO			M1i-124			C260-1522			C519-2094			C741-0547			A0070495			C200-2344			C260-1268
% Cell viability (Relative to DMSO)	100	100	100	46.58	30.01	15.43	115.14	101.47	103.4	124.62	89.32	103.03	155.68	87.04	100.76	116.96	101.78	114.94	127.86	119.62	89.71	124.63	105.46	157.83

## Sheet: Fig. 2H
BCL10-MALT1 interaction (Percent of control)
Compound Concentration (10^x)	M1i-124			M1i-124d1			C741-0547
-3	100	100	100	100	100	100	100	100
-1.011	105.673	97.8234	94.0067	92.0191	100.041	96.8645	90.3696
-0.408935	113.142	94.4558	99.8611	88.998	97.7413	99.8016	93.0185	98.4918
0.193125	97.3603	77.4949	98.075	91.0373	99.2813	99.3253	97.1047	101.905
0.79588	78.8542	65.7495	84.9176	86.9335	85.6468	93.3519	101.581	103.691
1.09691	53.6928	37.3717	53.332	76.4602	71.6016	94.6616	104.99	102.223
1.39794	28.7279	32.0123	49.8115	43.5297	54.9692	70.768	100.554	98.2139
1.69897	24.1224	28.1519	36.9319	32.8802	33.2238	54.2766	100.062	92.7168
2	17.2423	24.0452	22.0083	11.5307	23.4497	26.5132	94.4969	91.407

## Sheet: Fig. 3B
	DMSO				DMSO + CD3/CD28				M1i-124 + CD3/CD28				M1i-124d1 + CD3/CD28				Mepazine + CD3/CD28				V001-9748 + CD3/CD28
Cl-RelB/FL-RelB ratio	0.0203872	0.00113854	0.0355565	0.0308144	0.681844	0.839678	0.576893	0.548759	0.103943	0.203555	0.120363	0.0696631	0.178378	0.344497	0.26337	0.17016	0.128781	0.191748	0.156155	0.116556	0.613732	0.937433	0.451791

## Sheet: Fig. 3C
	DMSO				DMSO + CD3/CD28				M1i-124 + CD3/CD28				M1i-124d1 + CD3/CD28				Mepazine + CD3/CD28				V001-9748 + CD3/CD28
Cl-RelB/FL-RelB ratio	0.00395305	0.287123	0.381896	0.363776	3.14707	1.0235	1.23285	1.30037	0.362256	0.307696	0.402206	0.172814	0.745909	0.380791	0.487168	0.530213	1.53014	0.822263	0.868009	0.80718	2.37374	1.08871	1.08247	1.39871

## Sheet: Fig. 3D
	DMSO Treated																									M1i-124 treated
CD3/CD28 (min)	0					5					10					15					20					0					5					10					15					20
pIKK (normalized)	0.922009	0.874803	0.178336	0.599509	0.601015	1.37411	0.97443	0.593504	0.612993	0.655132	1.30569	1.0865	0.733863	0.908729	0.661997	1.27999	1.31226	0.547203	1.06693	0.904675	1.27199	1.4399	0.556779	1.14274	0.889192	0.431549	0.511197	0.321324	0.274084	0.434066	0.429184	0.449895	0.305347	0.219983	0.367576	0.365356	0.517661	0.245814	0.338264	0.506606	0.370369	0.648607	0.320803	0.490467	0.801874	0.459798	1.10728	0.183334	0.543444
	DMSO Treated																									M1i-124d1 treated
CD3/CD28 (min)	0					5					10					15					20					0					5					10					15					20
pIKK (normalized)	0.320138	0.410785	0.370409	0.491176	0.414592	0.436253	0.404878	0.217899	0.669886	0.26783	0.498024	0.5943	0.282002	0.546185	0.29673	0.74892	1.07486	0.867961	1.22405	0.707502	1.04379	1.47853	1.53142	1.41916	1.44349	0.271693	0.0864092	0.183301	0.29754	0.27789	0.227313	0.0903211	0.19818	0.49601	0.342875	0.348451	0.351847	0.277694	0.358236	0.229121	0.272932	0.707024	0.510195	0.464139	0.435814	0.328071	1.25473	0.815395	0.617204
[truncated: 1 more columns]

## Sheet: Fig. 3E
	DMSO Treated																									M1i-124 treated
CD3/CD28 (min)	0					5					10					15					20					0					5					10					15					20
pERK 1/2 (normalized)	0.162912	0.193402	0.237028	0.0500636	0.190083	0.417923	0.585409	0.499044	0.911072	0.605068	0.473942	0.684319	0.465672	0.919871	0.529596	0.520037	0.741118	0.538315	0.865027	0.449402	0.499878	0.828756	0.579287	0.873323	0.464985	0.212427	0.371113	0.374622	0.0963599	0.346628	0.500218	0.870807	0.558583	1.17917	0.795567	0.501288	0.795302	0.55818	1.11297	0.791793	0.487024	0.903556	0.555822	1.13924	0.874971	0.565461	0.85492	0.36165	1.23317
	DMSO Treated																									M1i-124d1 treated
CD3/CD28 (min)	0					5					10					15					20					0					5					10					15					20
pERK 1/2 (normalized)	0.316774	0.0249802	0.0647409	0.290506	0.577033	1.08683	0.822564	1.17459	0.740146	0.974322	1.1781	0.682146	1.00092	0.636771	0.766607	1.25265	0.648535	1.40739	0.786599	0.817169	1.02681	0.827507	1.2177	0.648013	0.79395	0.538497	0.0355578	0.129771	0.0973243	0.348908	1.15526	0.775976	1.26982	0.749842	0.997979	1.2674	0.915233	1.19661	0.713503	0.969061	1.05025	0.851411	1.06642	0.677397	0.909889	0.801475	0.687806	0.954062	0.731676
[truncated: 1 more columns]

## Sheet: Fig. 3F
	IL2 mRNA (normalized); n=3
DMSO	0	0	0
DMSO + PMA/Iono	1	1	1
M1i-124 + PMA/Iono	0.163765	0.218016	0.245376
M1i-124d1 + PMA/Iono	0.523832	0.376297	0.461973
Mepazine + PMA/Iono	0.152819	0.146398	0.146789

## Sheet: Fig. 3G
	No PMA/Iono			PMA/Iono
M1i-124 (µM)	0uM			0uM			0.01uM			0.03uM			0.1uM			0.3uM			1uM			3uM
IL-2 (pg/ml)	2.765	1.7105	3.092	922.038	1158.25	994.077	670.787	749.967	766.89	564.302	507.452	318.494	327.873	411.405	266.705	173.693	247.879	193.913	222.117	210.011	120.037	304.615	288.86	235.369
	No PMA/Iono			PMA/Iono
M1i-124d1 (µM)	0uM			0uM			0.01uM			0.03uM			0.1uM			0.3uM			1uM			3uM
IL-2 (pg/ml)	0	0	0	1215.22	1171.11	941.364	893.077	1049.97	735.049	736.84	714.598	588.162	433.515	416.061	330.961	349.469	340.243	270.034	458.584	443.361	398.637	550.731	484.757	435.445

## Sheet: Fig. 4A
Compound	Cleaved RelB/Full-length RelB ratio
DMSO	0.772992	0.729714
M1i-124d1	0.124532	0.473757
M1i-124	0.0180573	0.185253
C260-1522	0.691646	0.696831
C519-2094	0.74089	0.80309
C741-0547	0.698721	0.747463
A0070495	0.679881	0.761501
C200-2344	0.719366	1.00569
C260-1268	0.791514	0.942931

[truncated: 26 more sheets: Fig. 4B, Fig. 4C, Fig. 4D, Fig. 5D, Fig. 6A, Fig. 6B, Fig. 6C, Fig. 6D, Fig. 7B, Fig. 7D, Fig. 7E, Fig. 7F, Fig. 8A, Fig. 8B, Fig. 8C, Fig. 8D, Fig. 8E, Suppl Fig. 3A, Suppl Fig. 3B, Suppl Fig. 4A …]
